# Supplementary material for: Application of Ultrafiltration to Produce Sheep’s and Goat’s Whey-Based Synbiotic Kefir Products
Source: Membranes (Basel). 2023 Apr 28;13(5):473. doi: 10.3390/membranes13050473 (PMC10221410; doi:10.3390/membranes13050473)
Supplement: Supplementary file 1 [file membranes-13-00473-s001.zip]

Archive with 1 entries (1 files):
- membranes-2370224-supplementary.pdf
